# Supplementary material for: Peatland Pond Microbiome and Biogeochemical Responses to Solar Radiation Extremes in a High-Altitude Wetland, Salar de Huasco, Chile
Source: Microorganisms. 2025 Aug 26;13(9):1990. doi: 10.3390/microorganisms13091990 (PMC12472180; doi:10.3390/microorganisms13091990)
Supplement: Supplementary file 1 [file microorganisms-13-01990-s001.zip › Supplementary Tables.xlsx]

## Sheet: Table S1
Table S1. Dissolved GHG, Phosphate and Silicic Acid concentrations determined in the water pond during a daily cycle
Sampling Time	Conductivity (µS cm-1)	pH	CO2 uM	CH4 nM	N2O nM	Phosphate (uM)	Silicic Acid (uM)	Virus Like Particles (VPL/mL)*	Picoplankton (Cells/mL)*	VPR (VPL /Picoplankton*)
08:56:00	na	na	25.9	131	8.14	3.21	1053.5	7.67498e+07	1.13381e+07	6.76919
11:30:00	3692	9.3	27.1	188	7.11	3.32	864	5.73399e+07	7.32402e+06	7.82902
15:30:00	na	na	22.7	254	7.93	3.405	848	5.97377e+07	1.88301e+07	3.17246
17:30:00	2176	9.08	20.3	107	6.46	3.45	880.5	7.72591e+07	2.24765e+07	3.43733
07:30:00	3704	9.34	21	136	7.09	3.34	1012	9.01204e+07	5.63733e+06	15.9864
* (Eissler et al 2022)
na: not available

## Sheet: Table S2
Table S2. Nutrient rates of change (uM h-1) based on endpoint experiments using treatments to potentially differentiate nitrifying community contribution
Treatment	Nitrite (9:00h)	SD	Nitrite (17:30h)	SD	Nitrate (9:00h)	SD	Nitrate (17:30h)	SD	Phosphate (9:00h)	SD	Phosphate (17:30h)	SD	Expected target
Control	0.203887	0.00960308	0.017	0.00768246	-0.0145586	0.0095201	0.17	0.0547606	-0.0951796	0.00734957	0.019	0.0165124	Net Accumulation
AZIDE+ATU	0.492018	0	0.002	0.00192062	-0.0353825	0.0259362	0.167	0.0029891	-0.093919	0.000962712	-0.003	0.00887928	No nitrite oxidation & no bacterial ammonia oxidation
AZIDE+GC7	0.793446	0.00582587	0.006	0.00128041	-0.031761	0.0180193	0.154	0.0109838	-0.118142	0.000490958	-0.047	0.022079	No nitrite oxidation & no archaeal ammonia oxidation
AZIDE	0.235067	0.00134443	0.006	0.00192062	-0.0326664	0.00449245	0.105	0.00938789	-0.0161586	0.0037382	-0.038	0.00772641	Total ammonia oxidation, no nitrite oxidation
AZIDE+ATU+GC7	0.666558	0	0.007	0.00640205	-0.031761	0	0.236	0.0440961	-0.107102	0.0103946	0.003	0.00794533	No nitrification
SD= Standard deviation

## Sheet: Table S3
Table S3. Spearman correlation rank analyses results highlighting significance at p<0.05. In green positive significant correlations, in red negative significant correlations.
	Hour	Yield II	Fv/Fm	ETR in situ	PAR	UVA	UVB	Carbon Dioxide	Methane	Nitrous Oxide	Phosphate	Silicic Acid	Nitrite	Nitrate	Sulfide	Chlorophyll a	Phaeopigments	VPL*	Picoplankton*	VPR (VPL /Picoplankton*)
Hour	*	0.3	0.1	0.3	0.142857	0.0360375	0.149696	-0.3	-0.1	-0.3	0.7	-0.6	-0.359092	-0.223607	-0.8	0.5	0.3	-0.3	0.9	-0.8
Yield II	0.3	*	0.6	-0.5	-0.6	-0.6	-0.564288	-0.8	-0.8	-0.2	0.4	0.6	0.948683	0.632456	-0.2	0.4	0.8	1	0.8	-0.4
Fv/Fm	0.1	0.6	*	-0.9	-0.8	-0.8	-0.872082	-0.4	-1	-0.4	0.2	0.8	0.948683	0.316228	-0.4	-0.2	0.4	0.8	0.4	0.2
ETRin situ	0.3	-0.5	-0.9	*	0.9	0.9	0.974679	0	0.8	-0.2	0.4	-1	-0.737865	-0.632456	-0.2	0.4	0	-0.6	0	-0.4
PAR	0.142857	-0.6	-0.8	0.9	*	0.991031	0.954314	0.5	0.5	0.1	0.1	-0.8	-0.872082	-0.67082	-0.6	-0.1	-0.5	-0.9	0.3	-0.4
UVA	0.0360375	-0.6	-0.8	0.9	0.991031	*	0.96295	0.5	0.5	0.1	0.1	-0.8	-0.872082	-0.67082	-0.6	-0.1	-0.5	-0.9	0.3	-0.4
UVB	0.149696	-0.564288	-0.872082	0.974679	0.954314	0.96295	*	0.316228	0.632456	0	0.316228	-0.948683	-0.811107	-0.707107	-0.632456	0.158114	-0.316228	-0.790569	0.316228	-0.474342
Carbon Dioxide	-0.3	-0.8	-0.4	0	0.5	0.5	0.316228	*	0.5	0.7	-0.8	-0.1	-0.718185	-0.223607	0.3	-0.7	-1	-0.8	-0.4	0.2
Methane	-0.1	-0.8	-1	0.8	0.5	0.5	0.632456	0.5	*	0.4	-0.1	-0.7	-0.666886	-0.447214	0.1	0.1	-0.5	-0.6	-0.3	-0.1
Nitrous Oxide	-0.3	-0.2	-0.4	-0.2	0.1	0.1	0	0.7	0.4	*	-0.7	0.1	-0.564288	0.447214	0.7	-0.2	-0.7	-0.5	-0.1	-0.2
Phosphate	0.7	0.4	0.2	0.4	0.1	0.1	0.316228	-0.8	-0.1	-0.7	*	-0.5	0.205196	-0.223607	-0.7	0.8	0.8	0.3	0.6	-0.5
Silicic Acid	-0.6	0.6	0.8	-1	-0.8	-0.8	-0.948683	-0.1	-0.7	0.1	-0.5	*	0.666886	0.67082	0.6	-0.4	0.1	0.6	-0.3	0.5
Nitrite	-0.359092	0.948683	0.948683	-0.737865	-0.872082	-0.872082	-0.811107	-0.718185	-0.666886	-0.564288	0.205196	0.666886	*	0.344124	0.153897	0.102598	0.718185	0.974679	-0.205196	0.46169
Nitrate	-0.223607	0.632456	0.316228	-0.632456	-0.67082	-0.67082	-0.707107	-0.223607	-0.447214	0.447214	-0.223607	0.67082	0.344124	*	0.67082	0.223607	0.223607	0.447214	0.223607	-0.223607
Sulfide	-0.8	-0.2	-0.4	-0.2	-0.6	-0.6	-0.632456	0.3	0.1	0.7	-0.7	0.6	0.153897	0.67082	*	-0.2	-0.3	0.2	-0.5	0.3
Chlorophyll a	0.5	0.4	-0.2	0.4	-0.1	-0.1	0.158114	-0.7	0.1	-0.2	0.8	-0.4	0.102598	0.223607	-0.2	*	0.7	0.3	0.6	-0.7
Phaeopigments	0.3	0.8	0.4	0	-0.5	-0.5	-0.316228	-1	-0.5	-0.7	0.8	0.1	0.718185	0.223607	-0.3	0.7	*	0.8	0.4	-0.2
VPL	-0.3	1	0.8	-0.6	-0.9	-0.9	-0.790569	-0.8	-0.6	-0.5	0.3	0.6	0.974679	0.447214	0.2	0.3	0.8	*	-0.1	0.3
Picoplankton	0.9	0.8	0.4	0	0.3	0.3	0.316228	-0.4	-0.3	-0.1	0.6	-0.3	-0.205196	0.223607	-0.5	0.6	0.4	-0.1	*	-0.9
VPL /Picoplankton	-0.8	-0.4	0.2	-0.4	-0.4	-0.4	-0.474342	0.2	-0.1	-0.2	-0.5	0.5	0.46169	-0.223607	0.3	-0.7	-0.2	0.3	-0.9	*
* (Eissler et al 2022)

## Sheet: Table S4
Table S4. Alphadiversity of the planktonic and benthic microbial community based on richness, diversity and evenness indexes
Biome	ID	Time (hours)	Observed	Shannon	Simpson
Water	M1	09:00:00	1001	5.65	0.99
Water	M2	15:00:00	1112	5.95	0.991
Water	M4	17:00:00	737	4.46	0.966
Water	M5	07:30 *	977	5.66	0.982
Sediment	M6	09:00:00	1542	6.81	0.998
Sediment	M7	15:00:00	1547	6.82	0.996
Sediment	M8	17:00:00	697	5.96	0.996
Sediment	M10	07:30 *	1749	6.92	0.998
Biome	Time (hours)	Observed	Shannon	Simpson
Water	09:00:00	1001	5.65	0.99
Sediment		1542	6.81	0.998
Water	15:00:00	1112	5.95	0.991
Sediment		1547	6.82	0.996
Water	17:00:00	737	4.46	0.966
Sediment		697	5.96	0.996
Water	07:30 *	977	5.66	0.982
Sediment		1749	6.92	0.998
Biome	Observed	p-value	Shannon	p-value	Simpson	p-value
Water	956.75	>0.05	5.433	<0.05	0.903	<0.05
Sediment	1383.75		6.632		0.998

## Sheet: Table S5
Table S5. Anoxygenic phototrophic bacteria and their classification in higher taxa.
Kingdom	Phylum	Class	Order	Family	Genera
Anoxygenic chlorophototrophic members of the phyla Acidobacteria, Gemmatimonadetes, Firmicutes and Chlorobi.
Bacteria	Gemmatimonadetes	Gemmatimonadetes	Gemmatimonadales	Gemmatimonadaceae	Gemmatimonas
Bacteria	Bacteroidetes	Bacteroidia	Cytophagales	Hymenobacteraceae	Hymenobacter
Anoxygenic chlorophototrophic members of the phylum Chloroflexi (FAPs).
Bacteria	Chloroflexi	Chloroflexia	Chloroflexales	Chloroflexaceae	Candidatus Chloroploca
Bacteria	Chloroflexi	Chloroflexia	Chloroflexales	Chloroflexaceae	Candidatus Chlorothrix	uncultured organism
Anaerobic anoxygenic chlorophototrophic members of the Alphaproteobacteria (PNSB).
Bacteria	Proteobacteria	Alphaproteobacteria	Rhizobiales	Rhizobiaceae	Hoeflea
Bacteria	Proteobacteria	Alphaproteobacteria	Rhizobiales	Rhizobiaceae	Allorhizobium-Neorhizobium-Pararhizobium-Rhizobium
Bacteria	Proteobacteria	Alphaproteobacteria	Sphingomonadales	Sphingomonadaceae	Altererythrobacter
Bacteria	Proteobacteria	Alphaproteobacteria	Sphingomonadales	Sphingomonadaceae	Erythrobacter
Bacteria	Proteobacteria	Alphaproteobacteria	Sphingomonadales	Sphingomonadaceae	Porphyrobacter
Bacteria	Proteobacteria	Alphaproteobacteria	Sphingomonadales	Sphingomonadaceae	Blastomonas
Bacteria	Proteobacteria	Alphaproteobacteria	Sphingomonadales	Sphingomonadaceae	Novosphingobium
Bacteria	Proteobacteria	Alphaproteobacteria	Sphingomonadales	Sphingomonadaceae	Sandarakinorhabdus
Bacteria	Proteobacteria	Alphaproteobacteria	Sphingomonadales	Sphingomonadaceae	Sphingomonas
Bacteria	Proteobacteria	Alphaproteobacteria	Caulobacterales	Caulobacteraceae	Brevundimonas
Bacteria	Proteobacteria	Alphaproteobacteria	Rhodobacterales	Rhodobacteraceae	Loktanella
Bacteria	Proteobacteria	Alphaproteobacteria	Rhodobacterales	Rhodobacteraceae	Rhodobacter
Bacteria	Proteobacteria	Alphaproteobacteria	Rhodobacterales	Rhodobacteraceae	Rhodobaculum
Bacteria	Proteobacteria	Alphaproteobacteria	Rhodobacterales	Rhodobacteraceae	Rubribacterium
Bacteria	Proteobacteria	Alphaproteobacteria	Rhodobacterales	Rhodobacteraceae	Ruegeria
Bacteria	Proteobacteria	Alphaproteobacteria	Azospirillales	Azospirillaceae	Azospirillum
Bacteria	Proteobacteria	Alphaproteobacteria	Rhodospirillales	Rhodospirillaceae	Caenispirillum
Bacteria	Proteobacteria	Alphaproteobacteria	Dongiales	Dongiaceae	Dongia
Bacteria	Proteobacteria	Alphaproteobacteria	Azospirillales	Azospirillaceae	Niveispirillum
Bacteria	Proteobacteria	Alphaproteobacteria	Caulobacterales	Hyphomonadaceae	Oceanicaulis	uncultured organism
Bacteria	Proteobacteria	Alphaproteobacteria	Azospirillales	Azospirillaceae	Skermanella	uncultured bacterium
Bacteria	Proteobacteria	Alphaproteobacteria	Acetobacterales	Acetobacteraceae	Roseomonas
Bacteria	Proteobacteria	Alphaproteobacteria	Rhizobiales	Hyphomicrobiaceae	Hyphomicrobium
Bacteria	Proteobacteria	Alphaproteobacteria	Rhizobiales	Rhodomicrobiaceae	Rhodomicrobium
Bacteria	Proteobacteria	Alphaproteobacteria	Azospirillales	Azospirillaceae	Niveispirillum
Bacteria	Proteobacteria	Alphaproteobacteria	Rhizobiales	Beijerinckiaceae	Bosea
Anaerobic anoxygenic chlorophototrophic members of the Betaproteobacteria (PNSB).
Bacteria	Proteobacteria	Gammaproteobacteria	Betaproteobacteriales	Burkholderiaceae	Rhodoferax
Bacteria	Proteobacteria	Gammaproteobacteria	Betaproteobacteriales	Rhodocyclaceae	Methyloversatilis	uncultured bacterium
Anaerobic anoxygenic chlorophototrophic members of the Gammaproteobacteria (PSB).
Bacteria	Proteobacteria	Gammaproteobacteria	Chromatiales	Chromatiaceae	Thiocapsa
Bacteria	Proteobacteria	Gammaproteobacteria	Chromatiales	Chromatiaceae	Chromatium
Bacteria	Proteobacteria	Gammaproteobacteria	Chromatiales	Chromatiaceae	Allochromatium
Bacteria	Proteobacteria	Gammaproteobacteria	Chromatiales	Chromatiaceae	Thiohalocapsa
Bacteria	Proteobacteria	Gammaproteobacteria	Chromatiales	Chromatiaceae	Halochromatium
Bacteria	Proteobacteria	Gammaproteobacteria	Methylococcales	Methylomonaceae	Methylobacter
Candidate Phyla Radiation
Bacteria	Patescibacteria	Gracilibacteria	Absconditabacteriales (SR1)
Bacteria	Patescibacteria	Parcubacteria
